# Supplementary material for: Enhancing Conductivity and Self-Healing Properties of PVA/GEL/OSA Composite Hydrogels by GO/SWNTs for Electronic Skin
Source: Gels. 2023 Feb 15;9(2):155. doi: 10.3390/gels9020155 (PMC9956163; doi:10.3390/gels9020155)
Supplement: Supplementary file 1 [file gels-09-00155-s001.zip]

Archive with 1 entries (1 files):
- gels-2222348-supplementary.pdf
